# Supplementary material for: Isochoric supercooled preservation and revival of human cardiac microtissues
Source: Commun Biol. 2021 Sep 22;4:1118. doi: 10.1038/s42003-021-02650-9 (PMC8458396; doi:10.1038/s42003-021-02650-9)
Supplement: Supplementary file 3 — Supplementary Data 1 [file 42003_2021_2650_MOESM3_ESM.xlsx]

## Sheet: Sheet1
Supplementary Data
All data plotted in the manuscript is provided herein.
All plots were created in MATLAB 2019b.
Violin plots were created using a third-party matlab function created by Bastian Bechtold, available on GitHub here: https://github.com/bastibe/Violinplot-Matlab
Any questions about this data or the creation of the figures presented in the manuscript can be directed to Corr. Author Matt Powell-Palm (mpowellp@berkeley.edu).
Figure 2.c - Violin plots of Triangulation Data
SPONTANEOUS	Pre-24h	Post-24h	Pre-48hr	Post-48hr	Pre-72hr	Post-72hr
Triangulation parameter (Y axis)
	0.5876	0.2991	0.4343	0.1995	0.4467	0.3492
	0.7914	0.5874	0.4343	0.6081	0.6033	0.6196
	0.7914	0.4958	0.4232	0.4423	0.4476	0.5045
	0.5288	0.3667	0.5026	0.4752	0.4467	0.5482
	0.4674	0.5516	0.5589	0.511	0.6587	0.5228
	0.5288	0.4855	0.4608	0.4158	0.418	0.6523
	0.7065	0.3052	0.5186	0.4299	0.4382	1.1155
	0.6366	0.3173	0.5787	0.4668	0.418	0.2798
	0.6243	0.2334	0.7305	0.4249	0.4851	0.7972
	0.607	0.3623	0.4749	0.4894	0.9468	0.7683
	0.4726	0.3023	0.4388	0.4672
	0.6243	0.4868	0.5103	0.4345
	0.6074	0.5148	0.4706	0.3926
	0.6341	0.5218	0.6277	0.4189
	0.607	0.4826	0.4379	0.3535
	0.6074	0.4228	0.5103	0.3983
	0.607	0.3378	0.4706	0.3565
	0.4726	0.4587	0.4379	0.5224
	0.4981	0.4	0.4749	0.6887
	0.5096	0.38	0.4388	0.5084
			0.5103	0.5736
			0.4706	0.5499
PACED	Pre-24h	Post-24h	Pre-48hr	Post-48hr	Pre-72hr	Post-72hr
Triangulation parameter (Y axis)
	0.5256	0.5175	0.3501	0.5362	0.3863	0.4658
	0.52	0.4335	0.3948	0.3568	0.3027	0.5224
	0.5909	0.5714	0.3704	0.5165	0.3863	0.4146
	0.4247	0.3586	0.4927	0.4192	0.3027	0.5808
	0.5423	0.4616	0.4918	0.3844	0.4126	0.459
	0.5909	0.4592	0.47	0.4308	0.5426	0.5034
	0.4247	0.4558	0.4371	0.4077	0.6381	0.4049
	0.5423	0.4282	0.6192	0.5593	0.3674	0.3546
	0.3049	0.5785	0.368	0.4775	0.3327	0.4807
	0.3435	0.5862	0.383	0.4813	0.3704	0.4339
	0.3328	0.5853		0.6872	0.4371	0.4896
	0.3353	0.6761	0.3585	0.6022	0.5426	0.5053
	0.3207	0.4323	0.3733	0.3277	0.3327	0.4113
	0.3042	0.4526	0.3246	0.4418
				0.3009
			0.3733	0.3105
Figure 2.d - Violin plots of Percent Difference cAPD80 Data
SPONTANEOUS	24h	48h	74h
Percent Difference cAPD80	-49.1104	-54.0566	-21.8321
	-25.7703	40.0165	2.6945
	-37.3465	4.505	12.7283
	-30.6506	-5.4496	22.7097
	18.02	-8.5783	-20.6305
	-8.1938	-9.7728	56.0553
	-56.8019	-17.095	154.594
	-50.165	-19.3488	-33.0516
	-62.6177	-41.8388	64.3578
	-40.3022	3.0631	-18.851
	-36.036	6.4719
	-22.0285	-14.862
	-15.252	-16.578
	-17.7067	-33.2672
	-20.4828	-19.2619
	-30.3955	-21.955
	-44.3469	-24.2479
	-2.9324	19.3126
	-19.6985	45.0413
	-25.4213	15.8575
		12.3936
		16.8538
PACED	24h	48h	74h
Percent Difference cAPD80	-30.8264	4.8481	41.0093
	-28.4263	-3.6099	22.3591
	38.1888	-33.0773	43.2691
	-12.0901	7.6108	15.8913
	47.9049	23.3824	38.0251
	115.252	4.7782	28.8904
	-2.502	-27.9552	63.4178
	42.2795	27.7619	31.3106
	-65.214	-56.0127	-27.0268
	-62.3248	-42.9386	10.1969
	-59.9071	25.9765	-2.9185
	-35.7007	-53.6651	57.7078
	-39.5921	-6.5565	-11.2718
	-39.9775	-28.3463
Figure 2.e - Violin plots of Spontaneous Beat Rate Data
	Pre-24h	Post-24h	Pre-48hr	Post-48hr	Pre-72hr	Post-72hr
Beat Rate [bpm] (Y axis)	34.8	60.6	36	10.8	31.2	51
	31.8	31.2	36	21	72.6	93
	31.8	44.4	27	47.4	55.2	49.2
	83.4	46.8	36	41.4	99	94.2
	90.6	47.4	36.6	43.2	72.6	54.6
	83.4	40.8	56.4	112.8	29.4	24
	51.6	7.5	48.6	61.2	12	21
	57.6	7.5	61.8	57.6	12	24
	65.4	51	64.2	55.2	12	12
	91.2	156	67.8	93	24	24
	76.8	129	51	68.4	30	24.6
	65.4	72.6	55.2	72.6
	46.2	78	50.4	86.4
	49.8	73.8	63.6	79.8
	91.2	78.6	55.2	84
	46.2	80.4	55.2	87
	91.2	96.6	50.4	104.4
	76.8	80.4	55.2	73.2
	120	102.6	67.8	58.8
	117	129	51	88.2
			55.2	69
			50.4	111
Figure 2.f - Categorial Scatter Plot of Normalized Spontaneous Beat Rate post-supercooling, before and after Isoproterenol Exposure
	post-24h	post-24h + iso	post-72h	post-74h + iso
Mean Normalized Spontaneous Beat Rate	1	1.406	1	1.4169
Standard Deviations	0	0.4473	0	0.3169
Figure 2.a - Bar plot data and scatter data of Recovery Rate
PACED	24h Fully Recovered	24h Additional Partially Recovered	48h Fully Recovered	48h Additional Partially Recovered	72h Fully Recovered	72h Additional Partially Recovered
Mean Recovery Rate [%] (Bar Plot Values)	72	8	53	5	71	11
	24h	48h	72h
Total SEM (Bar plot error bars)	14.26	4.49	8.32
	24h	48h	72h
Individual Trial Recovery Rate Data [%] (Scatter	100	40	100
Plot Values)	100	50	60
	20	64	100
	20	64	80
	100
	100
SPONTANEOUS	24h Fully Recovered	24h Additional Partially Recovered	48h Fully Recovered	48h Additional Partially Recovered	72h Fully Recovered	72h Additional Partially Recovered
Mean Recovery Rate [%] (Bar Plot Values)	64.1	15.38	50	13.89	52.94	11.76
	24h	48h	72h
Total SEM (Bar plot error bars)	8.972	11.13	4.69
	24h	48h	72h
Individual Trial Recovery Rate Data [%] (Scatter	88	80	100
Plot Values)	100	50	60
	100	86	67
	40	36	60
	50
	91
